# Supplementary material for: STK19 positions TFIIH for cell-free transcription-coupled DNA repair
Source: Cell. Author manuscript; Available in PMC 2024 Dec 14. (PMC11645862; doi:10.1016/j.cell.2024.10.020)
Supplement: 10 — Table S4: Sequences of oligonucleotides and gBlocks (synthesized by IDT), related to STAR Methods [file NIHMS2030424-supplement-10.xlsx]

## Sheet: Table S2
OLIGONUCLEOTIDE	SOURCE	IDENTIFIER
oTM012_BbsI_FW: 5’‑CTGTTTAGGGCTGTCTTCGAAATTGTTATCCGCTCACAATTCCACAC-3’	This study	N/A
oTM013_BbsI_RV: 5’‑CTGAAAGAAGACGCGTGCACACAGGAAACAGCTATGACATGATTACG-3’	This study	N/A
oTM016_Pt-1,3GTG_FW: 5’-CCCTCTCCACGTGTCTCCTC-3’	This study	N/A
oTM017_Pt-1,3GTG_RV: 5’-GCACGAGGAGACACGTGGAG-3’	This study	N/A
oTM376_∆Ub_FW: 5’-TCATCTTGTGCTTCGTCTGAGGGG-3’	This study	N/A
oTM377_∆Ub_RV: 5’-TTCTATGGAGGCACAACCACTCG-3’	This study	N/A
oTM405_FLAG-xlUVSSA_FW: 5’‑CTTCTATCCCCACCGCGCGATCGCCACCATGGACTACAAAGATGATGACGAC-3’	This study	N/A
oTM406_FLAG-xlUVSSA_RV: 5’‑GTTGTCTTCACTGGTACCGAGCTCGTTAGTTAAGGGCATAATTAAATTGATTGGCAAAC-3’	This study	N/A
oTM422_xlUVSSA_∆FLAG_FW: 5’‑GATCAAAAACTTTCTGAACTCGTCGAGACCC-3’	This study	N/A
oTM423_xlUVSSA_∆FLAG_RV: 5’-CATGGTGGCGATCGCGCGGTG-3’	This study	N/A
oTM426_xlUVSSA∆CIR_FW: 5’-CTTCTGTTGCCGGACCCGAAGG-3’	This study	N/A
oTM427_xlUVSSA∆CIR_RV: 5’-CGGTTGCTCGTGATCGGTCTCTATC-3’	This study	N/A
oTM438_xlUVSSA∆TIR_FW: 5’-GTCCCATTTGGTCTTGACCTCCAC-3’	This study	N/A
oTM439_xlUVSSA∆TIR_RV: 5’-AGCCGTCATCACTTTACGTTCCCTG-3'	This study	N/A
oTM446_xlUVSSAFV–AA_FW: 5’-GAGGCCCCTGAGAAGGAAGGATATGAACCCC-3’	This study	N/A
oTM447_xlUVSSAFV–AA_RV: 5’-TTCGGCCTCGTCCTCATCATCGTCGTCGTCC-3’	This study	N/A
oTM462_xlUVSSAE10A_FW: 5’-CGACCCTCACCACCTCAGGCG-3’	This study	N/A
oTM463_xlUVSSAE10A_RV: 5’-CGACGAGTTCAGAAAGTTTTTGATCCATGG-3’	This study	N/A
oTM472_xlELOF1NHE–AAA_FW: 5’-GCAGCGAAGTCATGTGACGTGAAGATGG-3’	This study	N/A
oTM473_xlELOF1NHE–AAA_RV: 5’-CGCACAAAAAGGGCACGTAAACTGTGTG-3’	This study	N/A
oTM480_xlSTK19DR–RD_FW: 5’‑GATTTGCTGAGCAGTCTTCAACAGAAAGG-3’	This study	N/A
oTM481_xlSTK19DR–RD_RV: 5’‑ACGTACCACGGTACGATCCTGCATAAGC-3’	This study	N/A
oTM529_xlSTK19RR–EE_FW: 5’-GAGAGCCGCTATAAAGAAGTGCTTTTGACAG-3’	This study	N/A
oTM530_xlSTK19RR–EE_RV: 5’-TTCGATTTGACTCAGCAGCGCTTTGC-3’	This study	N/A
oTM569_hsSTK19_del_112-115_FW: 5’-GTTCTTAAAGCGTGCGATGGGC-3’	This study	N/A
oTM570_hsSTK19_del_112-115_RV: 5’-ACGGGTGCGATAGTCCTCCG-3’	This study	N/A
oTM571_xlSTK194A_FW: 5’‑GGTAGCTGCTTTGCTGAGCAGTCTTCAACAGAAAGG	This study	N/A
oTM572_xlSTK194A_RV: 5’‑ACGGCAGCATCCTGCATAAGCGAATACAATTGGTGC-3’	This study	N/A
oTM573_xlSTK19RY–GG_FW: 5’-TAAAGAAGTGCTTTTGACAGACCTGAGTACG’-3’	This study	N/A
oTM574_xlSTK19RY–GG_RV: 5’-CCACCGCTACGACGGATTTGACTCAGCAG-3’	This study	N/A
oTM575_xlSTK19D–R_FW: 5’-CGCCTGAGTACGCGCAAAGCAC-3’	This study	N/A
oTM576_xlSTK19D–R_RV: 5’-TGTCAAAAGCACTTCTTTATAGCGGCTAC-3’	This study	N/A
oTM598_xlSTK19AS–EY_FW: 5’-TGGTATCCTGCTTCGTATTAGCGAAAC-3’	This study	N/A
oTM599_xlSTK19AS–EY_RV: 5’-TATTCAGTCGGGACACAGTCCACAAG-3’	This study	N/A
oTM614_xlSTK19RR–AA/R207A_FW: 5’-GCGAGCCGCTATAAAGAAGTGCTTTTGACAG-3’	This study	N/A
oTM615_xlSTK19RR–AA/R206A_RV: 5’-TGCGATTTGACTCAGCAGCGCTTTGC’3’	This study	N/A
oTM626_BLI_Bio-14_FW: 5’-Biotin-TATGGACAGCAAGC-3’	This study	N/A
oTM629_BLI_14_RV: 5’-GCTTGCTGTCCATA-3’	This study	N/A
oTM633_xlSTK19R206A_FW: 5’-CGTAGCCGCTATAAAGAAGTGCTTTTG-3’	This study	N/A
oTM634_xlSTK19R207A_RV: 5’-ACGGATTTGACTCAGCAGCGC-3’	This study	N/A
oTM665_xlCSAWS–AA_FW: 5’-GCTTCTTCAGAGGATGAATCATAAGCTTTCG-3’	This study	N/A
oTM666_xlCSAWS–AA_RV: 5’-TGCGGCGTCTTCAAAGGCCGGATTAATG-3’	This study	N/A
oTM687_xlCSAY–A_FW: 5’-TAATAGCGTAGATTGTTGTGTCTTTCAGCC-3’	This study	N/A
oTM688_xlCSAY–A_RV: 5’-GCATGGCCCCTCAGGACAGAAATCTTC-3’	This study	N/A
oTM689_pAB1_GA_I-CeuI_FW: 5’‑GAAGTTATCTGTAACTATAACGGTCCTAAGTATCGATTCGCGACCTACTCCGG-3’	This study	N/A
oTM690_pAB1_GA_I-CeuI_RV: 5’‑GATACTAGTGTTTAAACTCGCTACCTTAGCAGCCAACTCAGCTTCCTTTCGG-3’	This study	N/A
oTM764_InvBbsI_FW: 5’‑CCTGAAAGAAGACGCGTGCcctcagcatccggtagctactcaatc-3’	This study	N/A
oTM765_InvBbsI_RV: 5’‑ACTGTTTGAAGACAGAGGGccatggACAGTCGACGACATGATTAC-3’	This study	N/A
gbTM07_FLAG-xlUVSSAWT: 5’‑GACGAGCTCACTTGTCGCATGGACTACAAAGATGATGACGACAAATCTGGAATGGATCAAAAACTTTCTGAACTCGTCGAGACCCTCACCACCTCAGGCGAGCCCCAACTTAATCCACAACAACTTAAAGAACTGAAAAGGATCTGCAGAAGTAGTGATGAACACATAAATCATGTTTACCACCTGCTGATGACACAGCTCAATGAAGAACATGCCGAAATACGCCTGAGCGCACTTCAAATTGTATCAGAACTCTTCACGAGGTCCCACCTGTTCCGTACTTTGTTGATAAGTAACTTTCAGGAGTTCTTGGAGCTCACGATAGAGACCGATCACGAGCAACCGTTGCCACCCCCAAAGGAGGTTGCGCAAA…	This study	N/A
gbTM60_SCP2*: 5’‑GGACAGTACTCCGACTCTAGAGGATCCCCCGGGTGTTCCTGAAGGAGGTCTATATAAGCAGAGCTCGTTTAGTGAACCGTCAGTCCGCCTGGAGACGTCGAGCCGAGTGGTTGTGCCTCCATAGAAATGCAGATCTTTGTGAAAACCCTGACTGGCAAGACCATTACCCTGGAGGTAGAGCCAAGTGACACTATTGAGAATGTCAAAGCAAAGATCCAAGACAAAGAAGGCATTCCTCCAGACCAGCAGAGGTTGATCTTTGCCGGCAAGCAGCTGGAAGATGGGCGCACCCTCTGTGATTACAATATCCAGAAGGAATCCACCCTTCATCTTGTGCTTCGTCTGAGGGGTGGTGAGCTCGAATTCGTAATCATGTC-3’	This study	N/A
gbTM74_xlSTK19WT: 5’‑CTGGAAGTTCTGTTTCAGGGCCCGATGGATCGTAAACGTAAACTGATTTGTGACGCTTTTAAGGTTAAGAAGTTACGTGGATCTTGCTCGCGTGATGAAACCGATTTGAAAACTAGCACTTCTCCATACCCGGATTTTACGGAGGACCCCCATGGGGCCGTGTCGTATCTTTGTGCACTGTTTCCCCGTAAGTTGTTTAACGACACGTTACCACCCTTGTTTTTAAAGCACCAATTGTATTCGCTTATGCAGGATCGTACCGTGGTAGACCGTTTGCTGAGCAGTCTTCAACAGAAAGGAGAGGTCTGCCTGGTTCAGACGGGCTTCGATTTGGATACCTTTATGGTGGTAATGACTGACGATCTTCGTCGCACAGCT…	This study	N/A
gbTM93_hsSTK19: 5’‑CTGGAAGTTCTGTTTCAGGGCCCGATGTCTTGGAAACGCCACCACTTGATCCCCGAAACTTTCGGCGTTAAACGTCGCCGTAAACGTGGACCGGTGGAATCAGATCCTTTGCGTGGGGAGCCAGGTTCTGCCCGTGCGGCTGTTTCTGAACTTATGCAGTTGTTTCCCCGTGGCCTGTTTGAGGACGCTTTACCTCCAATCGTATTGCGCTCTCAAGTGTATTCCTTAGTTCCCGACCGTACCGTTGCAGACCGTCAGCTTAAGGAATTACAGGAGCAAGGAGAAATCCGCATTGTACAATTAGGCTTCGATCTGGATGCGCACGGGATTATCTTCACGGAGGACTATCGCACCCGTGTTTGTGACTGTGTTCTTAAAGC…	This study	N/A
gbTM129_xlCSAWT_1: 5’‑CCTACGTCGACGAGCTCACTTGTCGCATGCTGGGCTTTCTGTGGGCGCGCCAGACAGGTCAGGATTCTCCAGTCCAACTCCAGAGGGCTGAAGCGACGAGAAGGATCCTCAGCTTGGAGTTGAACAAGGATAGGGATGTGGAGCGCATGCATGAGAACGGCATTAATACCCTCGATATTGAACCTGTGGAGGGTCGCTATATGCTGAGTGGTGGTGCCGACGGCATCATAGTATTGTACGACCTGGCTAATTTGGGTAAAACTCAAAGCTACACCTGTAAGGCGCTCTGTAAAGTTGGAAAGTCACACCCAGATGTCCACAAATTTTCTGTAGAGACAGTGCAGTGGTACCCCCATGATACAGGTATTTTTACAAGC…	This study	N/A
gbTM130_xlCSAWT_2: 5’‑TAGATACGACTATATCCTGGCTACAGCTTCTACAGATTCCAAAGTCAAACTCTGGGACGTCCGCAAGGCATCGGGTTGTTTGATTACGCTGGACCAGCACAACGGTGAAAAGTCCAAAGCGAGTAGCGAGGCTACTAACACGGCCCACAATGGTAGAGTCAACGGATTGTGCTTCACTAGCAACGGCTTGCACCTGCTCACTGTTGGAACAGATGACCGCATGAGACTGTGGGATTCTTCGTCCGGTGAGAACACGTTGGTAAATTATGGCAAGGTTTGTAACAACTCTAGAAAGAGCCTGAAATTCACAGTTTCTGTAGGCTGCAATCCAGAATTTGTATTTGTGCCCTACGATAGCACTATTGCAGTATACACTA…	This study	N/A
ERCC6_LICv1_F: 5’‑TACTTCCAATCCAATGCAATGCCAAATGAGGGAATCCCCCACTCAAG-3’	This study	N/A
ERCC6_LICv1_R: 5’‑TTATCCACTTCCAATGTTATTATTAGCAGTATTCTGGCTTGAGTTTCCAAAT-3’	This study	N/A
ERCC8_LICv1_F: 5’‑TACTTCCAATCCAATGCAATGCTGGGGTTTTTGTCCGCACGCCAAAC-3’	This study	N/A
ERCC8_LICv1_R: 5’‑TTATCCACTTCCAATGTTATTATCATCCTTCTTCATCACTGCTGCTC‑3’	This study	N/A
UVSSA_LICv1_F: 5’‑TACTTCCAATCCAATGCAATGGATCAGAAACTTTCGAAGTTGGTAGAA-3’	This study	N/A
UVSSA_LICv1_R: 5’‑TTATCCACTTCCAATGTTATTACTAGTTCAGTGCGTAGTTAAACTGGTTTGA-3’	This study	N/A
DDB1_LICv1_F: 5’‑TACTTCCAATCCAATGCAATGTCGTACAACTACGTGGTAACGG-3’	Kokic et al.19	N/A
DDB1_LICv1_R: 5’‑TTATCCACTTCCAATGTTATTACTAATGGATCCGAGTTAGCTCCTCCACAAC-3’	This study	N/A
DDA1_LICv1_F: 5’‑TACTTCCAATCCAATGCAGATTTTTTGAAAGGACTGCCTGTCTACAAC-3’	This study	N/A
DDA1_LICv1_R: 5’‑TTATCCACTTCCAATGTTATTATTAAGTGTCCTCGTGCATGTCTGG-3’	This study	N/A
ELOF1_gBlock_H: 5’‑TACTTCCAATCCAATGCAGGCCGCCGTAAATCAAAACGTAAACCTCCCCCGAAGAAAAAGATGACCGGGACTTTAGAAACGCAATTTACTTGTCCGTTTTGCAACCATGAGAAAAGTTGCGACGTAAAGATGGATCGCGCCCGTAACACCGGAGTAATCTCTTGTACTGTATGTCTGGAAGAATTTCAGACGCCAATTACATATCTTAGCGAACCGGTGGACGTGTATTCGGACTGGATTGACGCCTGTGAAGCTGCTAACCAATAATAACATTGGAAGTGGATAA-3’	This study	N/A
RNA: 5’-AUCGAGAGGA-3’	This study	N/A
Template DNA: 5’‑GAGGTCACTCCAGTGAATTCGAGCTCGCAACAATGAGCACATTCGCTCTGCTCCTTCTCCCATCCTCTCGATGGCTATGAGATCAACTAG-3’	This study	N/A
Non-template DNA: 5’‑CTAGTTGATCTCATATTTCATTCCTACTCAGGAGAAGGAGCAGAGCGAATGTGCTCATTGTTGCGAGCTCGAATTCACTGGAGTGACCTC-3’	This study	N/A
